# Supplementary material for: Germline Variants in Patients Affected by Both Uveal and Cutaneous Melanoma
Source: Pigment Cell Melanoma Res. 2024 Sep 24;38(1):e13199. doi: 10.1111/pcmr.13199 (PMC11681841; doi:10.1111/pcmr.13199)
Supplement: Supplementary file 1 — Table S1. Patient characteristics. [file PCMR-38-0-s001.xlsx]

## Sheet: Key
Header	Description
Donor ID	Donor/Patient identifier
Sex	(F)emale or (M)ale
CM Histotype	Histotype of cutaneous melanoma tumour
CM Primary Site	Body site where primary tumour of cutaneous melanoma arose
# CM	Number of primary cutaneous melanoma tumours
CM Age	Age (years) at which cutaneous melanoma was diagnosed in patient
UM Primary Site	Body site where primary tumour of uveal melanoma arose
# UM	Number of primary uveal melanoma tumours
UM Age	Age (years) at which uveal melanoma was diagnosed in patient
MC1R	Genotype of MC1R gene. R-alleles are strongly associated with red hair; r-alleles are not significantly associated.
#SDR with cancer	Number of second-degree (including first-degree) relatives with confirmed cancer diagnosis
Cancers (onset) in SDR	Confirmed cancers types (onset) in seond-degree (including first-degree) relatives

## Sheet: Table S1
Donor ID	Sex	CM Histotype	CM Primary Site	# CM	CM Age	UM Primary Site	# UM	UM Age	MC1R	#SDR with cancer	Cancers (onset) in SDR
MELA_0883	F	Melanoma in situ	Trunk	1	51	Choroid	1	52	R/0	0
MELA_0884	M	Superficial spreading melanoma in situ;Melanoma in situ	Trunk;Trunk	2	48;48	Choroid	1	51	R/0	0
MELA_0885	F	Superficial spreading melanoma in situ	Trunk	1	64	Choroid	1	65	WT	3	Lymphoma (67); Multiple Myeloma (74); Parotid (63)
MELA_0886	M	Malignant melanoma, NOS	Trunk	1	65	Choroid	1	72	r/0	2	Glioblastoma Multiforme (48); Testicular (63)
MELA_0887	F	Malignant melanoma, NOS;Superficial spreading melanoma	Lower limb (including hip);Face	2	75;80	Choroid	1	83	r/r	0
MELA_0888	F	Melanoma in situ	Upper limb (including shoulder)	1	49	Ciliary Body	1	37	r/0	0
MELA_0889	F	Malignant melanoma, NOS	Upper limb (including shoulder)	1	32	Choroid	1	62	r/0	1	Cutaneous Melanoma (47); Breast (54); Lung (63)
MELA_0890	M	Malignant melanoma, NOS;Malignant melanoma, NOS	Upper limb (including shoulder);Upper limb (including shoulder)	2	48;71	Ciliary Body	1	66	r/0	1	Lung (74)
MELA_0891	M	Malignant melanoma, NOS;Melanoma in situ	Face;Upper limb (including shoulder)	2	66;72	Choroid	1	73	R/r	1	Chronic Lymphocytic Leukaemia (92)
MELA_0892	M	Melanoma in situ;Superficial spreading melanoma in situ	Upper limb (including shoulder);Trunk	2	62;63	Ciliary Body	1	56	R/0	2	Cutaneous Melanoma (66); Prostate (73)
MELA_0893	M	Melanoma in situ	Lower limb (including hip)	1	68	Choroid	1	73	r/0	5	Cutaneous Melanoma (47); Brain (66); Neck Sarcoma (78); Prostate (85)
MELA_0894	F	Superficial spreading melanoma in situ	Upper limb (including shoulder)	1	39	Choroid	1	37	WT	1	Cutaneous Melanoma (43)
MELA_0895	M	Melanoma in situ	Face	1	72	Choroid	1	64	R/r	1	Cutaneous Melanoma (21); Mucosal Melanoma
MELA_0896	M	Nodular melanoma	Scalp and neck	1	76	Choroid	1	75	R/R	0
MELA_0897	M	Superficial spreading melanoma in situ	Upper limb (including shoulder)	1	74	Choroid	1	65	R/0	0
MELA_0898	M	Superficial spreading melanoma	Trunk	1	71	Ciliary Body	1	67	WT	2	Colorectal (56); Malignant Bile Duct Stricture (57); Stomach (57)
MELA_0899	F	Superficial spreading melanoma in situ	Trunk	1	69	Ciliary Body	1	71	r/0	0
MELA_0900	F	Superficial spreading melanoma	Trunk	1	67	Ciliary Body	1	69	WT	0
MELA_0901	F	Superficial spreading melanoma	Upper limb (including shoulder)	1	75	Choroid	1	69	R/0	1	Cutaneous Melanoma (43); Breast (62)
MELA_0902	M	Superficial spreading melanoma	Lower limb (including hip)	1	62	Choroid	1	70	R/R	1	Breast (65); Squamous Cell Carcinoma (63)
MELA_0903	M	Superficial spreading melanoma in situ	Trunk	1	68	Choroid	1	59	R/0	4	Colorectal (77); Pancreas (89); Sarcomatoid Mesothelioma (69)
MELA_0904	M	Malignant melanoma, NOS;Melanoma in situ	Scalp and neck;Scalp and neck	2	50;50	Choroid	1	46	r/r	1	Breast (68)
MELA_0905	M	Nodular melanoma	Scalp and neck	1	61	Choroid	1	63	R/r	0
MELA_0821	F	Superficial spreading melanoma;Superficial spreading melanoma;Superficial spreading melanoma;Melanoma in situ	Face;Lower limb (including hip);Lower limb (including hip);Upper limb (including shoulder)	4	33;53;53;53	Ciliary Body	1	56	R/0	3	Cutaneous Melanoma (48); Colorectal (76); Prostate (76)
MELA_0906	M	Melanoma in situ	Trunk	1	69	Choroid	1	66	WT	0
MELA_0907	F	Superficial spreading melanoma	Upper limb (including shoulder)	1	65	Choroid	1	59	R/0	0
MELA_0908	M	Superficial spreading melanoma in situ;Superficial spreading melanoma in situ	Trunk;Trunk	2	63;63	Choroid	1	67	R/0	1	Lung (74)
MELA_0909	M	Melanoma in situ	Trunk	1	71	Choroid	1	75	r/0	0
MELA_0910	M	Superficial spreading melanoma in situ;Malignant melanoma, NOS	Scalp and neck;Lower limb (including hip)	2	66;73	Choroid	1	74	r/r	2	Cutaneous Melanoma (39); Renal Clear Cell (63)
MELA_0911	F	Melanoma in situ	Lower limb (including hip)	1	77	Choroid	1	71	WT	1	Colorectal (81)
MELA_0912	F	Malignant melanoma, NOS;Malignant melanoma, NOS;Malignant melanoma, NOS;Malignant melanoma, NOS;Amelanotic melanoma	Upper limb (including shoulder);Upper limb (including shoulder);Upper limb (including shoulder);Upper limb (including shoulder);NA	5	61;68;73;73;NA	Ciliary Body	1	71	r/r	0
MELA_0913	F	Nodular melanoma	Lower limb (including hip)	1	57	Choroid	1	80	r/0	0
MELA_0914	F	Superficial spreading melanoma in situ;Melanoma in situ;Superficial spreading melanoma in situ	Trunk;Trunk;Trunk	3	50;50;50	Choroid	1	51	R/0	1	Myeloma (74)
MELA_0915	F	Malignant melanoma, NOS;Melanoma in situ	Upper limb (including shoulder);Upper limb (including shoulder)	2	34;76	Choroid	1	70	R/0	2	Cutaneous Melanoma (66); Ovarian (54)
MELA_0916	F	Nodular melanoma	Scalp and neck	1	79	Choroid	1	72	r/0	3	Cutaneous Melanoma (47); Astrocytoma (57); Rectal Neuroendocrine Tumour (56)
MELA_0917	M	Superficial spreading melanoma in situ;Superficial spreading melanoma;Superficial spreading melanoma in situ;Superficial spreading melanoma in situ;Malignant melanoma in junctional naevus;Superficial spreading melanoma;Superficial spreading melanoma in situ	Trunk;Lower limb (including hip);Upper limb (including shoulder);Lower limb (including hip);Upper limb (including shoulder);Lower limb (including hip);Upper limb (including shoulder)	7	49;51;51;52;52;54;56	Ciliary Body	1	44	R/R	2	Acute Myeloid Leukaemia (30); Breast (47)
MELA_0918	M	Melanoma in situ;Melanoma in situ;Nodular melanoma	Trunk;Scalp and neck;Face	3	65;65;71	Choroid;Choroid	2	56;73	r/r	5	Breast (55); Carcinomatosis (80); Colorectal (84); Pancreas (69); Prostate (60)
MELA_0919	F	Superficial spreading melanoma	Upper limb (including shoulder)	1	66	Choroid	1	70	WT	0
MELA_0920	F	Malignant melanoma, NOS	Lower limb (including hip)	1	86	Choroid	1	68	r/0	2	Bladder (49); Breast (67)
MELA_0921	M	Melanoma in situ	Trunk	1	76	Choroid	1	74	R/0	1	Colorectal (88)
MELA_0922	F	Superficial spreading melanoma in situ	Upper limb (including shoulder)	1	40	Ciliary Body	1	60	r/0	2	Bladder (70); Chronic Myelomonocytic Leukaemia (76); Colorectal (71); Glioblastoma Multiforme (70); Hodgkin Lymphoma (76)
MELA_0923	F	Malignant melanoma, NOS	Upper limb (including shoulder)	1	22	Choroid	1	62	R/R	3	Uveal Melanoma (26); Lung (71); Squamous Cell Carcinoma (65)
MELA_0924	F	Superficial spreading melanoma	Upper limb (including shoulder)	1	77	Choroid	1	61	R/r	12	Cutaneous Melanoma (71); Uveal Melanoma (69); Breast (50); Colorectal (74); Lung (57); Plasma Cell Neoplasm (74); Prostate (70)
MELA_0925	F	Superficial spreading melanoma;Superficial spreading melanoma;Superficial spreading melanoma	Lower limb (including hip);Lower limb (including hip);Lower limb (including hip)	3	25;27;48	Choroid	1	50	R/r	3	Cutaneous Melanoma (81); Breast (68); Colorectal (75); Prostate (72)
MELA_0926	F	Malignant melanoma, NOS;Melanoma in situ;Superficial spreading melanoma in situ;Melanoma in situ	Trunk;Trunk;Upper limb (including shoulder);Face	4	52;53;59;63	Ciliary Body	1	67	WT	7	Bladder (38); Colorectal (50); Laryngeal (67); Liver (39); Retroperitoneal Sarcoma (15); Stomach (35)
MELA_0927	M	Superficial spreading melanoma	Upper limb (including shoulder)	1	47	Choroid	1	39	R/r	2	Cutaneous Melanoma (77); Mucosal Melanoma; Astrocytoma (44); Thyroid (78)
MELA_0928	F	Malignant melanoma, NOS	Lower limb (including hip)	1	45	Choroid	1	65	R/R	1	Acute Myeloid Leukaemia (85)
MELA_0929	F	Melanoma in situ	Lower limb (including hip)	1	69	Choroid	1	73	r/0	1	Cutaneous Melanoma (71)
MELA_0930	M	Superficial spreading melanoma in situ;Superficial spreading melanoma in situ	Trunk;Trunk	2	89;89	Ciliary Body	1	81	R/0	1	Adenocarcinoma (78)
MELA_0931	M	Malignant melanoma, NOS	Lower limb (including hip)	1	72	Ciliary Body	1	84	WT	0
MELA_0932	F	Superficial spreading melanoma in situ	Lower limb (including hip)	1	44	Choroid	1	27	R/0	4	Cutaneous Melanoma (77); Chronic Lymphocytic Leukaemia (77); Hypopharyngeal (58); Ovary (81)
MELA_0933	M	Melanoma in situ	Scalp and neck	1	79	Choroid	1	78	r/r	4	Breast (58); Colorectal (79); Oesophageal (46); Squamous Cell Carcinoma (79)
MELA_0934	M	Malignant melanoma, NOS	Lower limb (including hip)	1	41	Ciliary Body	1	65	R/0	2	Colorectal (78); Lung (75)
MELA_0935	F	Superficial spreading melanoma in situ	Upper limb (including shoulder)	1	65	Choroid	1	67	WT	2	Cutaneous Melanoma (82); Lung (78); Prostate (85)
MELA_0936	M	Melanoma in situ	Trunk	1	67	Ciliary Body	1	60	WT	0
MELA_0937	M	Malignant melanoma, NOS	Scalp and neck	1	83	Choroid	1	90	R/R	0
MELA_0938	F	Spindle cell melanoma, NOS	Upper limb (including shoulder)	1	48	Ciliary Body	1	70	R/R	5	Breast (38); Colorectal (79); Liver (39); Lung (54)
MELA_0854	M	Malignant melanoma, NOS;Nodular melanoma	Scalp and neck;Scalp and neck	2	76;76	Choroid	1	84	R/0	5	Adenocarcinoma (89); Brain (53); Breast (53); Chronic Myelogenous Leukaemia (83)
MELA_0939	F	Malignant melanoma, NOS;Malignant melanoma, NOS	Upper limb (including shoulder);NA	2	59;81	Choroid	1	58	WT	0
MELA_0940	F	Superficial spreading melanoma;Melanoma in situ;Superficial spreading melanoma	Upper limb (including shoulder);Upper limb (including shoulder);Trunk	3	51;51;65	Ciliary Body	1	65	R/r	1	Colorectal (53)
MELA_0941	M	Malignant melanoma, NOS	Lower limb (including hip)	1	64	Choroid	1	71	r/0	0
MELA_0942	F	Superficial spreading melanoma in situ	Trunk	1	74	Choroid	1	75	r/0	2	Adenocarcinoma (69); Pancreas (70)
MELA_0943	M	Superficial spreading melanoma in situ	Trunk	1	79	Choroid	1	83	r/0	0
MELA_0944	M	Superficial spreading melanoma	Trunk	1	88	Choroid	1	87	R/0	0
MELA_0945	M	Superficial spreading melanoma	Scalp and neck	1	72	Choroid	1	74	WT	0
MELA_0946	M	Melanoma in situ	Trunk	1	50	Ciliary Body	1	49	WT	0
MELA_0947	F	Malignant melanoma, NOS	Lower limb (including hip)	1	41	Choroid	1	80	R/r	2	Cutaneous Melanoma (70); Transitional Cell Carcinoma (75)
MELA_0948	M	Malignant melanoma, NOS	Trunk	1	56	Choroid	1	64	R/r	1	Breast (60)
MELA_0949	F	Superficial spreading melanoma in situ;Superficial spreading melanoma in situ	Upper limb (including shoulder);Upper limb (including shoulder)	2	71;71	Choroid	1	72	R/R	0
MELA_0950	F	Melanoma in situ	Trunk	1	48	Ciliary Body	1	47	R/r	0
MELA_0951	M	Malignant melanoma, NOS;Superficial spreading melanoma in situ;Superficial spreading melanoma;Melanoma in situ;Superficial spreading melanoma in situ;Melanoma in situ;Melanoma in situ	NA;Trunk;Trunk;Trunk;Trunk;Upper limb (including shoulder);Trunk	7	53;59;59;59;69;69;70	Ciliary Body	1	69	R/0	1	Cutaneous Melanoma (76); Colorectal
MELA_0952	M	Melanoma in situ	Trunk	1	50	Choroid	1	69	r/r	0
MELA_0953	F	Superficial spreading melanoma	Upper limb (including shoulder)	1	68	Ciliary Body	1	51	R/0	0
MELA_0954	F	Superficial spreading melanoma	Lower limb (including hip)	1	49	Choroid	1	47	r/r	0
MELA_0955	F	Nodular melanoma	Upper limb (including shoulder)	1	61	Choroid	1	71	R/r	0
MELA_0956	M	Superficial spreading melanoma;Superficial spreading melanoma in situ	Lower limb (including hip);Upper limb (including shoulder)	2	61;61	Choroid	1	63	R/r	0
MELA_0957	F	Malignant melanoma, NOS	Trunk	1	69	Choroid	1	68	R/r	0
MELA_0958	M	Melanoma in situ	Trunk	1	68	Choroid	1	68	R/0	0
MELA_0959	F	Superficial spreading melanoma;Superficial spreading melanoma	Trunk;Lower limb (including hip)	2	65;65	Choroid	1	67	WT	0
MELA_0960	M	Superficial spreading melanoma	Upper limb (including shoulder)	1	58	Choroid	1	69	R/0	2	Plasma Cell Leukaemia (80); Prostate (75)
MELA_0961	M	Melanoma in situ	Trunk	1	77	Choroid	1	81	r/0	0
MELA_0962	F	Malignant melanoma, NOS	Upper limb (including shoulder)	1	33	Choroid	1	60	R/r	2	Cutaneous Melanoma (46)
MELA_0963	M	Superficial spreading melanoma;Superficial spreading melanoma in situ;Superficial spreading melanoma	Trunk;Trunk;Upper limb (including shoulder)	3	30;42;59	Choroid	1	60	R/0	2	Cutaneous Melanoma (59)
