# Supplementary material for: Germline Variants in Patients Affected by Both Uveal and Cutaneous Melanoma
Source: Pigment Cell Melanoma Res. 2024 Sep 24;38(1):e13199. doi: 10.1111/pcmr.13199 (PMC11681841; doi:10.1111/pcmr.13199)
Supplement: Supplementary file 3 — Table S3. List of cancer‐associated genes analysed. [file PCMR-38-0-s003.xlsx]

## Sheet: Description
Genes included in the analysis. For description of the selection criteria, please refer to Pritchard et al., https://pubmed.ncbi.nlm.nih.gov/29641532/

## Sheet: Table3S
Gene Symbol
ABCA4
ABCD1
ABI1
ABL1
ABL2
ACD
AFF1
AKAP9
AKT1
AKT2
ALDH2
ALK
AMER1
APC
ARHGAP26
ARHGEF12
ARID1A
ARID2
ARID5B
ASXL1
ATIC
ATM
ATR
ATRX
AXIN2
BAP1
BARD1
BCL10
BCL11A
BCL11B
BCR
BIRC3
BLM
BMP4
BMPR1A
BRAF
BRCA1
BRCA2
BRIP1
BTK
BUB1B
CAMTA1
CANT1
CARD11
CARS
CASP10
CASP8
CBFA2T3
CBL
CBLB
CBLC
CCNB1IP1
CCND1
CCND2
CCND3
CCNE1
CD274
CD74
CD79A
CD79B
CDC25A
CDC73
CDH1
CDH11
CDK12
CDK4
CDK6
CDKN1A
CDKN1C
CDKN2A
CDKN2C
CDX2
CEBPA
CHEK2
CHN1
CIC
CIITA
CLP1
CNBP
COLCA2
CREB1
CREBBP
CRTC1
CTNNB1
CYLD
DAXX
DDB2
DDX5
DDX6
DEK
DICER1
DIP2B
DIS3L2
DKC1
DNMT3A
DUSP10
DUX4L1
EBF1
EGFR
EIF3H
ELANE
ELK4
EP300
EPCAM
ERBB2
ERCC1
ERCC2
ERCC3
ERCC4
ERCC5
ETV6
EXT1
EXT2
EZH2
EZR
FAM175A
FANCA
FANCB
FANCC
FANCD2
FANCE
FANCF
FANCG
FANCI
FANCL
FANCM
FAP
FBXO11
FBXW7
FGFR1
FGFR2
FGFR3
FH
FHIT
FLCN
FLNA
FLT3
FOXL2
FOXO1
FOXO3
FOXO4
FOXP1
FUBP1
G6PC3
GAR1
GATA1
GATA2
GATA3
GNA11
GNAQ
GNAS
GPC3
GREM1
H3F3A
HAX1
HEY1
HOXA11
HOXA13
HOXB13
HRAS
$Id: CancerGenes.txt 1926 2022-09-06 08:22:11Z peter31042 $
IDH1
IDH2
IGF2R
IKZF1
IL2
IL21R
IL6ST
IL7R
IRF4
ITK
JAK1
JAK2
JAK3
JUN
KAT6A
KAT6B
KDM5A
KDM5C
KDM6A
KDR
KIT
KLF6
KLK2
KMT2A
KMT2C
KMT2D
KRAS
KTN1
LAMA5
LASP1
LCK
LCP1
LIFR
LRIG3
MAF
MAFB
MALAT1
MAML2
MAP2K1
MAP2K2
MAP2K4
MAX
MBD4
MDM2
MDM4
MECOM
MED12
MEN1
MET
MFN2
MITF
MLH1
MLLT6
MN1
MNX1
MPL
MRE11
MSH2
MSH6
MSI2
MSN
MTCP1
MUC1
MUTYH
MYB
MYC
MYCL
MYCN
MYD88
MYNN
NACA
NAF1
NBN
NCOA1
NCOA2
NCOA4
NDRG1
NF1
NF2
NFE2L2
NFKB2
NHP2
NIN
NKX2-1
NOP10
NOTCH1
NOTCH2
NPAT
NPM1
NR4A3
NRAS
NSD1
NTHL1
NTRK1
NTRK3
NUMA1
NUP214
NUP98
OCA2
OLIG2
OTX2
PALB2
PALLD
PAX5
PAX8
PBRM1
PCM1
PDCD1LG2
PDGFB
PDGFRA
PDGFRB
PER1
PHF6
PHOX2B
PIK3CA
PIK3R1
PIM1
PINK1
PMEL
PML
PMS1
PMS2
POLD1
POLD3
POLE
POT1
POU2AF1
POU5F1
PPARG
PPM1D
PPP2R1A
PRCC
PRDM1
PRF1
PRKAR1A
PRRX1
PSIP1
PTCH1
PTEN
PTPN11
RAB27A
RAD50
RAD51B
RAD51C
RAD51D
RAF1
RAG1
RAG2
RALGDS
RAP1GDS1
RB1
RBM8A
RECQL4
REL
RET
RHBDF2
RHOH
RHPN2
RINT1
RMI2
ROS1
RPL11
RPL35A
RPL5
RPS17
RPS19
RPS20
RPS24
RPS7
RTEL1
RUNX1
SBDS
SCG5
SCN9A
SDC4
SDHA
SDHAF2
SDHB
SDHC
SDHD
SET
SETD2
SF3B1
SH2B3
SH2D1A
SHOC2
SHROOM2
SLC34A2
SLC45A2
SLCO2A1
SMAD4
SMAD7
SMAD9
SMARCA4
SMARCB1
SMC1A
SMO
SOCS1
SOS1
SOX2
SPRED1
SRGAP3
SRSF2
SRSF3
STK11
STN1
STX11
STXBP2
SUFU
SYK
TCF12
TCF7L1
TCF7L2
TERC
TERF1
TERF2
TERF2IP
TERT
TET1
TET2
TFE3
TFPT
TGFBR1
TGFBR2
THRAP3
TINF2
TMEM127
TMPRSS2
TNFAIP3
TNFRSF14
TNFRSF17
TOP1
TP53
TRIM24
TSC1
TSC2
TSHR
TYK2
TYR
U2AF1
UNC13D
VHL
VTI1A
WAS
WIF1
WRAP53
WRN
WT1
XPA
XPC
XPO1
XRCC2
XRCC3
XRCC6
YWHAE
ZBTB16
ZNF331
ZRSR2
